# Supplementary material for: Mechanism of Action of the Sesquiterpene Compound Helenalin in Rhabdomyosarcoma Cells
Source: Pharmaceuticals (Basel). 2021 Dec 2;14(12):1258. doi: 10.3390/ph14121258 (PMC8703838; doi:10.3390/ph14121258)
Supplement: Supplementary file 1 [file pharmaceuticals-14-01258-s001.zip]

Archive with 1 entries (1 files):
- pharmaceuticals-1404326-supplementary.pdf
